# Supplementary material for: Biotransformation of Flavonoids by Newly Isolated and Characterized Lactobacillus pentosus NGI01 Strain from Kimchi
Source: Microorganisms. 2021 May 17;9(5):1075. doi: 10.3390/microorganisms9051075 (PMC8157076; doi:10.3390/microorganisms9051075)
Supplement: Supplementary file 1 [file microorganisms-09-01075-s001.zip]

Archive with 1 entries (1 files):
- microorganisms-1217189-supplementary.pdf
